# Supplementary material for: Proteomic Signatures of Multisystem Inflammatory Syndrome in Children (MIS-C) Associated with COVID-19: A Narrative Review
Source: Children (Basel). 2024 Sep 26;11(10):1174. doi: 10.3390/children11101174 (PMC11505985; doi:10.3390/children11101174)
Supplement: Supplementary file 1 [file children-11-01174-s001.zip]

Archive with 1 entries (1 files):
- children-3199045-supplementary.pdf
